# Supplementary material for: Receptor Quaternary Organization Explains G Protein-Coupled Receptor Family Structure
Source: Cell Rep. 2017 Sep 12;20(11):2654–65. doi: 10.1016/j.celrep.2017.08.072 (PMC5608970; doi:10.1016/j.celrep.2017.08.072)
Supplement: Data S1. Oligonucleotide Primers and Linker Sequences for Non-Rhodopsin Family GPCRs and Chimeras — The file named “Supplementary Data” contains the RNA expression levels, in HEK 293T cells, for each of the receptors studied, along with the results of the statistical analysis of the types-1 and -3 BRET experiments, and lists of the primers used to clone the Rhodopsin- and non-Rhodopsin-family receptors. [file mmc2.xlsx]

## Sheet: Receptors
Rhodopsin-family GPCRs expressed in HEK-293T cells.
Expression (FKBP)	Gene name	Protein name	Alias	Common name	Subfamily	Cluster	Cloning route
16.4732	LGR4	LGR4	GPR48	Leucine-rich repeat containing GPCR 4	Delta	Glycoprotein	Chimera
15.3125	LTB4R1	LTB4R1	BLTR	Leukotriene B4 Receptor	Gamma	Chemokine	Full length
13.1097	F2R	PAR1	-	Protease-activated receptor 1	Delta	Purin	Full length
11.8567	F2RL1	PAR2	-	Protease-activated receptor 2	Delta	Purin	Full length
10.3164	LPAR3	LPA3	EDG7	Lysophosphatidic acid receptor 3	Alpha	MECA	Full length
9.82563	ADRA2C	α2CAR	-	Alpha 2C adrenergic receptor	Alpha	Amine	GeneArt®
9.61584	GPR27	SREB1	-	Super-conserved receptor expressed in brain 1	Alpha	Prostaglandin	GeneArt®
8.18117	GPR161	GPR161	RE2	GPCR 161	Delta	Purin	Full length
7.10933	CXCR4	CXCR4	-	Chemokine (CXC-motif) receptor 4	Gamma	Chemokine	Full length
6.67264	LTB4R2	LTB4R2	BLTR2	Leukotriene B4 Receptor 2	Gamma	Chemokine	Full length
6.65272	LPAR1	LPA1	EDG2	Lysophosphatidic acid receptor 1	Alpha	MECA	Full length
6.59387	GPR50	GPR50	-	GPCR 50	Alpha	Melatonin	Nested
6.48161	S1PR3	S1P3	EDG3	Sphingosine 1-phosphate receptor 3	Alpha	MECA	Full length
6.3324	GPR176	GPR176	-	GPCR 176	Beta	Beta	Full length
3.89113	P2RY1	P2Y1R	P2Y1	Purinergic receptor P2Y 1	Delta	Purin	Nested
3.70002	ADORA2A	A2AR	ADORA2	Adenosine A2A Receptor	Alpha	MECA	Full length
3.34284	P2RY11	P2Y11R	P2Y11	Purinergic receptor P2Y 11	Delta	Purin	Nested
3.33991	OPN1SW	OPN1SW	-	Opsin 1, short-wave-sensitive	Alpha	Opsin	Nested
3.02577	OPN3	OPN3	ECPN	Opsin 3	Alpha	Opsin	Nested
3.0253	LPAR2	LPA2	EDG4	Lysophosphatidic acid receptor 2	Alpha	MECA	Full length
2.56134	S1PR2	S1P2	EDG5	Sphingosine 1-phosphate receptor 2	Alpha	MECA	Full length
2.03416	PTGER2	EP2	-	Prostaglandin E receptor 2	Alpha	Prostaglandin	Full length
1.96744	EDNRA	ETA	-	Endothelin receptor type A	Beta	Beta	Full length
1.89578	LGR5	LGR5	GPR49	Leucine-rich repeat containing GPCR 5	Delta	Glycoprotein	Full length
1.84969	OPRL1	OPRL1	ORL1	Opiate receptor-like 1	Gamma	SOG	Full length
1.7293	QRFPR	QRFPR	GPR103	Pyroglutamylated RFamide peptide receptor	Delta	Purin	Full length
1.57948	ADORA1	A1R	-	Adenosine A1 receptor	Alpha	MECA	Nested
1.54729	SSTR2	SSTR2	SS2R	Somatostatin receptor 2	Gamma	SOG	Full length
1.53152	S1PR1	S1P1	EDG1	Sphingosine 1-phosphate receptor 1	Alpha	MECA	Full length
1.50703	CCR10	CCR10	GPR2	Chemokine (C-C motif) receptor 10	Gamma	Chemokine	GeneArt®
1.44857	S1PR5	S1P5	EDG8	Sphingosine 1-phosphate receptor 5	Alpha	MECA	Full length
1.27402	OR4D1	OR4D1	OR4D3	Olfactory receptor, fam. 4, subfam. D, mem. 1	Delta	Olfactory	Full length
1.13756	PTGFR	FP	-	Prostaglandin F receptor	Alpha	Prostaglandin	Full length
1.12833	P2RY2	P2Y2R	P2Y2	Purinergic receptor P2Y 2	Delta	Purin	Full length
1.0718	OXER1	OXER1	TG1019	Oxoeicosanoid receptor 1	Delta	Purin	Full length
1.05414	GPR35	GPR35	-	GPCR 35	Delta	Purin	Nested
0.94815	PTAFR	PTAFR	PAFR	Platelet-activating factor receptor	Delta	Purin	Full length
0.90909	HTR6	5-HT6	-	5-hydroxytryptamine (serotonin) receptor 6	Alpha	Amine	Nested
0.86951	AGTR1	AT1	AT1R	Angiotensin II receptor 1	Gamma	Chemokine	Full length
0.84491	TBXA2R	TP	TXA2-R	Thromboxane A2 receptor	Alpha	Prostaglandin	Chimera
0.80419	CCR11	CCR11	CCRL1	Chemokine (C-C motif) receptor 11	Gamma	Chemokine	Nested
0.80141	C5R1	C5R1	C5AR1	Complement component 5a receptor 1	Gamma	Chemokine	Full length
0.77396	EDNRBL	ETBL	GPR37	Endothelin receptor type B like	Beta	Beta	Nested
0.7719	NPY1R	NPY1R	NPYR	Neuropeptide Y receptor Y1	Beta	Beta	Chimera
0.74182	HTR7	5-HT7	-	5-hydroxytryptamine (serotonin) receptor 7	Alpha	Amine	Nested
0.71567	CCR6	CCR6	-	Chemokine (C-C motif) receptor 6	Gamma	Chemokine	Full length
0.64549	CHRM3	M3	-	Muscarinic acetylcholine receptor 3	Alpha	Amine	Full length
0.62961	GPR3	GPR3	-	GPCR 3	Alpha	MECA	Full length
0.52159	GPER	GPER	GPR30	G protein-coupled estrogen receptor 1	Gamma	Chemokine	Full length
0.49975	BDKRB2	B2	BKR2	Bradykinin receptor B2	Gamma	Chemokine	Nested
0.48008	CCKBR	CCKBR	CCK2R	Cholecystokinin B receptor	Beta	Beta	Full length
0.47161	GPR83	GPR83	-	GPCR 83	Beta	Beta	Nested
0.47142	OGR1	OGR1	GPR68	Ovarian cancer GPCR 1	Delta	Purin	Full length
0.41269	HTR1D	5-HT1D	-	5-hydroxytryptamine (serotonin) receptor 1D	Alpha	Amine	Full length
0.41085	OXGR1	OXGR1	P2RY15	Oxoglutarate (alpha-ketoglutarate) receptor 1	Delta	Purin	Full length
0.40592	HTR2B	5-HT2B	-	5-hydroxytryptamine (serotonin) receptor 2B	Alpha	Amine	Nested
0.39794	PTGDR2	DP2	GPR44	Prostaglandin D2 receptor 2	Gamma	Chemokine	Nested
0.33038	GPR61	GPR61	BALGR	GPCR 61	Alpha	Prostaglandin	Nested
0.3021	HRH2	H2R	-	Histamine receptor H2	Alpha	Amine	GeneArt®
0.2725	ADRB1	β1AR	-	Beta-1 adrenergic receptor	Alpha	Amine	Addgene
0.26477	HTR2C	5-HT2C	-	5-hydroxytryptamine (serotonin) receptor 2C	Alpha	Amine	GeneArt®
0.21784	PTGER3	EP3	-	Prostaglandin E receptor 3	Alpha	Prostaglandin	Nested
0.20203	PTGER4	EP4	-	Prostaglandin E receptor 4	Alpha	Prostaglandin	Full length
0.19944	GPR78	GPR78	-	GPCR 78	Alpha	Prostaglandin	GeneArt®
0.17996	HRH1	H1R	-	Histamine receptor H1	Alpha	Amine	Full length

## Sheet: BRET Experiments
	BRET assay and expression metrics for all receptors studied.
			TYPE-1 BRET					TYPE-3 BRET
	Protein		Dimer model	BRETmax	Expression vs	Expression vs		pdiff	y-intercept		Mean Expression	Expression SEM
			R2		[GFP]/[Rluc] p	[GFP]/[Rluc] % slope			± 95% CL		(proteins/cell)	(proteins/cell)
Rhodopsin	5-HT1D		-0.33	0.034	0.18	1.02		0.7301	0.003 ± 0.006		80960	16955
	5-HT2B		-0.5	0.034	0.76	-0.47		0.7692	-0.006 ± 0.019		15480	4715
	5-HT2C		-0.22	0.083	0.25	0.81		0.5341	-0.015 ± 0.017		109109	9187
	5-HT6		-0.71	0.127	0.42	0.51		0.2813	0.002 ± 0.021		206648	23319
	5-HT7		-0.85	0.101	0.33	1.31		0.2134	0.018 ± 0.013		372375	104774
	A1R		-2.61	0.08	0.22	0.96		0.8795	-0.011 ± 0.016		185087	38365
	A2AR		-0.05	0.116	0.26	0.99		0.8327	0.013 ± 0.010		335834	28060
	α2CAR		0.75	0.366	0.55	0.55		<0.0001	0.169 ± 0.040		117431	19692
	AT1		-0.81	0.057	0.72	0.13		0.3806	-0.016 ± 0.039		51951	10306
	β1AR		-0.17	0.146	0.77	-0.07		0.1887	0.060 ± 0.004		152616	11127
	B2		-0.2	0.027	0.12	-1.48		0.2886	0.015 ± 0.007		126734	16815
	C5R1		0.02	0.277	0.39	0.17		0.045	0.071 ± 0.010		311236	35590
	CCKBR		-0.52	0.118	0.27	0.73		0.5733	-0.003 ± 0.007		92481	29590
	CCR6		-0.63	0.113	0.92	-0.04		0.313	-0.010 ± 0.012		44071	13121
	CCR10		-1.37	0.241	0.72	-0.16		0.1497	0.072 ± 0.033		189197	18596
	CCR11		-0.14	0.036	0.59	-0.17		0.1504	-0.015 ± 0.018		41086	15983
	CXCR4		0.47	0.993	0.71	0.11		<0.0001	0.284 ± 0.038		76981	15371
	DP2		-0.06	0.191	0.73	0.09		0.054	0.075 ± 0.013		178811	6214
	EDNRA		-0.29	0.034	0.49	-0.24		0.933	-0.008 ± 0.008		14944	3517
	EP3		-3	0.179	0.63	0.25		0.7348	0.029 ± 0.014		141661	9939
	FP		-0.11	0.071	0.22	0.44		0.4212	-0.010 ± 0.014		70604	7183
	GPER		-0.79	0.116	0.41	0.34		0.0641	-0.006 ± 0.017		221139	35349
	GPR3		-0.62	0.143	0.35	0.37		0.6585	0.038 ± 0.013		75441	23750
	GPR35		-0.96	0.147	0.96	0.11		0.673	0.015 ± 0.021		107918	12199
	GPR50		-0.37	0.082	0.77	-0.09		0.602	0.009 ± 0.013		78801	36367
	GPR61		-0.24	0.073	0.21	0.41		0.854	0.000 ± 0.003		256216	40251
	GPR78		-0.78	0.094	0.57	-0.25		0.7348	-0.025 ± 0.034		326944	30287
	GPR83		-0.42	0.095	0.52	-0.29		0.1807	0.004 ± 0.008		118252	38663
	GPR176		-1.88	0.114	0.64	0.28		0.5152	0.000 ± 0.025		286852	22627
	H1R		0.34	0.113	0.59	-0.39		<0.0001	0.046 ± 0.018		88773	28295
	H2R		0.2	0.243	0.88	0.06		<0.0001	0.058 ± 0.020		352466	24714
	LGR4		0.69	0.317	0.57	0.29		<0.0001	0.031 ± 0.011		66295	13201
	LGR5		0.22	0.189	0.98	0.01		<0.0001	0.072 ± 0.013		103449	8729
	LPA1		-0.49	0.106	0.59	0.19		0.7777	0.005 ± 0.020		156402	26635
	LPA2		-0.16	0.141	0.69	0.15		0.525	0.023 ± 0.008		456252	30709
	LPA3		-0.48	0.094	0.57	0.32		0.2399	0.014 ± 0.016		62491	11906
	LTB4R1		-3.02	0.283	0.59	-0.17		<0.0001	0.082 ± 0.029		128616	24474
	LTB4R2		-0.88	0.034	0.26	-0.69		0.4939	-0.001 ± 0.013		46471	5319
	M3		-0.74	0.101	0.65	-0.41		0.4317	-0.004 ± 0.016		72517	9218
	NPY1R		-0.49	0.037	0.57	0.29		0.3395	-0.005 ± 0.007		46323	17001
	O4RD1		-0.14	0.026	0.14	-0.42		0.4189	-0.015 ± 0.022		28366	2276
	OGR1		-0.33	0.046	0.74	-0.19		0.3842	-0.048 ± 0.057		173963	7343
	OPN1SW		-1.67	0.08	0.27	0.85		0.9891	0.005 ± 0.006		104256	12777
	OPN3		-2.59	0.253	0.63	0.26		0.1202	0.004 ± 0.082		282591	28423
	OPRL1		-0.14	0.226	0.58	-0.24		0.6371	0.020 ± 0.034		142698	22670
	OXER1		-0.22	0.034	0.81	0.11		0.6752	0.001 ± 0.006		15312	4902
	OXGR1		-0.97	0.211	0.35	-0.48		0.1643	0.001 ± 0.038		78992	28608
	P2Y1R		-0.34	0.079	0.76	0.22		0.4072	-0.002 ± 0.007		153744	23515
	P2Y2R		-0.38	0.12	0.61	0.29		0.7339	0.002 ± 0.015		462486	82421
	P2Y11R		0.58	0.31	0.24	-0.49		<0.0001	0.192 ± 0.016		171599	34847
	PAR1		-0.12	0.046	0.19	0.59		0.975	-0.063 ± 0.139		253673	25871
	PAR2		-3.04	0.149	0.18	-0.41		0.6374	0.023 ± 0.016		139277	29441
	PTAFR		0.71	0.363	0.99	0.003		0.0039	0.119 ± 0.022		86875	37848
	QRFPR		-0.2	0.106	0.87	0.06		0.2332	0.023 ± 0.016		213127	18690
	S1P2		0.33	0.238	0.86	0.06		0.0163	0.061 ± 0.022		280852	47917
	S1P3		0.52	0.269	0.89	0.07		<0.0001	0.072 ± 0.032		120421	33884
	S1P5		0.66	0.283	0.42	0.37		<0.0001	0.058 ± 0.021		131847	31642
	SREB1		-0.91	0.149	0.98	-0.01		0.0843	0.011 ± 0.032		106901	26190
	SSTR2		-0.14	0.128	0.63	-0.18		0.1463	0.039 ± 0.022		106858	11452
	TP		-0.69	0.184	0.12	0.65		0.1425	0.022 ± 0.014		131662	36267
Inducible	CD86FKBP (0%)		-1.58	0.142	0.45	0.26		0.6326	0.0059 ± 0.021
CD86	CD86FKBP (10%)		-0.46	0.137	0.66	0.12		0.4952	0.0193 ± 0.023
Dimers	CD86FKBP (20%)		0.4	0.158	0.61	-0.31		0.0078	0.0053 ± 0.033
	CD86FKBP (30%)		0.5	0.189	0.28	0.29		<0.0001	0.0445 ± 0.034
	CD86FKBP (40%)		0.66	0.204	0.65	0.15		<0.0001	0.1186 ± 0.083
	CD86FKBP (50%)		0.47	0.269	0.49	-0.47		<0.0001	0.2670 ± 0.029
	CD86FKBP (100%)		0.73	0.526	0.79	-0.25		<0.0001	0.2318 ± 0.025
	CD86 (0%)		-2.07	0.212	0.52	0.19		0.1323	0.0175 ± 0.010
	CD86 (100%)		-0.73	0.203	0.37	0.32		0.1517	0.0438 ± 0.011
Inducible	β2ARFKBP (0%)		-0.45	0.041	0.59	0.19		0.9225	-0.0049 ± 0.008
β2AR	β2ARFKBP (10%)		-0.47	0.059	0.56	0.16		0.88	-0.0015 ± 0.013
Dimers	β2ARFKBP (20%)		0.15	0.061	0.57	0.18		0.0262	0.0216 ± 0.015
	β2ARFKBP (30%)		0.45	0.081	0.21	-0.57		0.0021	0.0112 ± 0.011
	β2ARFKBP (40%)		0.46	0.091	0.77	0.06		0.0002	0.0436 ± 0.033
	β2ARFKBP (50%)		0.6	0.106	0.8	-0.01		<0.0001	0.0451 ± 0.015
	β2ARFKBP (100%)		0.48	0.235	0.19	0.34		<0.0001	0.1270 ± 0.027
	β2AR (0%)		-0.25	0.106	0.74	-0.27		0.2356	0.0255 ± 0.006
	β2AR (100%)		-2.4	0.113	0.48	0.18		0.2214	0.0120 ± 0.015
LPA1-S1P3	Chimera 1		-0.48	0.125	0.8	0.03		-	-
chimeras	Chimera 2		0.49	0.369	0.37	-0.55		-	-
	Chimera 3		0.39	0.316	0.76	-0.26		-	-
	LSE1		-0.58	0.131	0.76	0.03		0.4122	0.0167 ± 0.007
	LST3		-0.33	0.102	0.57	0.13		0.128	-0.0255 ± 0.006
	LSI2		-0.57	0.132	0.45	0.31		0.7174	-0.0066 ± 0.003
	LST4		0.32	0.222	0.4	0.19		<0.0001	0.0743 ± 0.007
	SLE1		0.24	0.354	0.63	-0.36		<0.0001	0.1633 ± 0.013
	SLT3		0.42	0.241	0.27	-0.58		<0.0001	0.0494 ± 0.007
	SLI2		0.69	0.252	0.22	0.46		<0.0001	0.0869 ± 0.006
	SLT4		0.05	0.171	0.38	0.35		0.0003	0.0067 ± 0.008
Frizzled	FZD1		0.44	0.443	0.58	-0.28		<0.0001	0.1353 ± 0.011
	FZD2		0.53	0.412	0.08	0.63		0.0014	0.0633 ± 0.007
	FZD5		0.61	0.247	0.23	0.53		<0.0001	0.0569 ± 0.005
	FZD7		0.5	0.358	0.17	0.89		<0.0001	0.0719 ± 0.006
	FZD9		0.18	0.18	0.41	0.37		<0.0001	0.0805 ± 0.007
	FZD10		0.13	0.508	0.56	-0.23		<0.0001	0.4035 ± 0.017
	SMO		0.32	0.229	0.35	0.61		0.0031	0.0161 ± 0.014
Taste2	TAS2R4		-0.13	0.037	0.95	-0.03		0.7544	0.0224 ± 0.004
	TAS2R14		-0.14	0.05	0.15	0.57		0.182	-0.0080 ± 0.003
	TAS2R19		-0.65	0.058	0.56	-0.34		0.3675	-0.0015 ± 0.001
	TAS2R20		-0.2	0.076	0.77	0.13		0.9135	0.0167 ± 0.012
FZD10-TAS2R19	TTF		0.66	0.777	0.45	0.16		-	-
chimeras	TFF		0.42	0.669	0.64	-0.24		-	-
	FTF		0.79	0.89	0.48	-0.08		-	-
	FFT		0.51	0.338	0.34	0.18		-	-
	TFT		-0.19	0.16	0.18	0.34		-	-
cAMP	CarB		-0.6	0.079	0.39	-0.65		0.8231	0.0234 ± 0.006
	CrlC		-1.09	0.144	0.65	-0.39		0.9668	0.1022 ± 0.008
	CLP		-0.74	0.134	0.55	-0.42		0.9481	0.0351 ± 0.006

## Sheet: R Primers
Oligonucleotide primers and linker sequences for Rhodopsin-family receptors studied
Gene	Target	Primer sequence (5'-3')	Restriction	Linker
ADORA1	Gene 5’	TAGTAGACGCGTGCCACCATGCCGCCCTCCATCTCAG	MluI
	Gene 3’	CTACTAGGTACCCCGTCATCAGGCCTCTCTTCTGGG	KpnI	GVPRARDPPVAT
	UTR 5’	TGCCCCTTGGTGCCCGTCTGC	-
	UTR 3’	TGGGCTGGTGGGAGCGGAAG	-
ADORA2A	Gene 5’	TAGTAGACGCGTGCCACCATGCCCATCATGGGCTCCTC	MluI
	Gene 3’	CTACTAGGATCCCCGGACACTCCTGCTCCATCCTGGGC	BamHI	GDPPVAT
ADRA2C	Gene 5’	TAGTAGACGCGTGCCACCATGGCGTCCCCGGCGCTGGC	MluI
	Gene 3’	CTACTAGGATCCCCCTGCCTGAAGCCCCTTCTC	BamHI	GDPPVAT
ADRB1	Gene 5’	TAGTAGACGCGTGCCACCATGGGCGCGGGGGTGCTCGTCC	MluI
	Gene 3’	CTACTAGGATCCCCCACCTTGGATTCCGAGGCGAAGCCGGG	BamHI	GDPPVAT
AGTR1	Gene 5’	TAGTAGACGCGTGCCACCATGATTCTCAACTCTTCTACTG	MluI
	Gene 3’	CTACTAGGATCCCCCTCAACCTCAAAACATGGTGCAGGC	BamHI	GDPPVAT
BDKRB2	Gene 5’	TAGTAGACGCGTGCCACCATGTTCTCTCCCTGGAAGATATC	MluI
	Gene 3’	CTACTAGGATCCCCCTGTCTGCTCCCTGCCCAGTCCTGC	BamHI	GDPPVAT
	UTR 5’	GGCCTCACTCACATCCCACTCTG	-
	UTR 3’	CTGAAAAGCAACTGTCCCTCAATC	-
C5R1	Gene 5’	TAGTAGACGCGTGCCACCATGAACTCCTTCAATTATACC	MluI
	Gene 3’	CTACTAGGATCCCCCACTGCCTGGGTCTTCTGGGCCATAGTG	BamHI	GDPPVAT
CCKBR	Gene 5’	TAGTAGACGCGTGCCACCATGGAGCTGCTAAAGCTGAACC	MluI
	Gene 3’	CTACTAGGTACCCCGCCAGGGCCCAGTGTGCTGATGGTGG	Kpn I	GVPRARDPPVAT
CCR10	Gene 5’	TAGTAGACGCGTGCCACCATGGGGACGGAGGCCACAG	MluI
	Gene 3’	CTACTAGGATCCCCGTTGTCCCAGGAGAGACTGTGGGTC	BamHI	GDPPVAT
CCR11	Gene 5’	TAGTAGACGCGTGCCACCATGGCTTTGGAACAGAACCAG	MluI
	Gene 3’	CTACTAGGATCCCCAATGCTAAAAGTACTGGTTGGCTC	BamHI	GDPPVAT
	UTR 5’	AGACTGCTCCTCTCTGCCGACTA	-
	UTR 3’	GTATCCAAGCAAAAGGCAGAGCA	-
CCR6	Gene 5’	TAGTAGACGCGTGCCACCATGAGCGGGGAATCAATGAATTTC	MluI
	Gene 3’	CTACTAGGATCCCCCATAGTGAAGGACGACGCATTGTCG	BamHI	GDPPVAT
CHRM3	Gene 5’	TAGTAGACGCGTGCCACCATGACCTTGCACAATAACAGTACAAC	MluI
	Gene 3’	CTACTAGGATCCCCCAAGGCCTGCTCGGGTGCGCGC	BamHI	GDPPVAT
CXCR4	Gene 5’	TAGTAGACGCGTGCCACCATGTCCATTCCTTTGCCTCTTTTG	MluI
	Gene 3’	CTACTAGGTACCCCGCTGGAGTGAAAACTTGAAG	KpnI	GVPRARDPPVAT
EDNRA	Gene 5’	TAGTAGACGCGTGCCACCATGGAAACCCTTTGCCTCAG	MluI
	Gene 3’	GAGCAGCCATAAGGACAGCATGAACAAGCTTTAGTAG	HindIII	KLAVPRARDPPVAT
EDNRBL	Gene 5’	TAGTAGACGCGTGCCACCATGCGAGCCCCGGGCGCGCTTCTCG	MluI
	Gene 3’	CTACTAGGTACCCCGCAATGAGTTCCGACAGAAGCAAAAG	KpnI	GVPRARDPPVAT
	UTR 5’	GCAGGTGTCGATCCTAACTAAGCAG	-
	UTR 3’	AAATCTGACCCAACCAAGTACTG	-
F2R	Gene 5’	TAGTAGACGCGTGCCACCATGGGGCCGCGGCGGCTG	MluI
	Gene 3’	CTACTAGGATCCCCAGTTAACAGCTTTTTGTATATG	BamHI	GDPPVAT
F2RL1	Gene 5’	TAGTAGACGCGTGCCACCATGCGGAGCCCCAGCGCGGCG	MluI
	Gene 3’	CTACTAGGATCCCCATAGGAGGTCTTAACAGTGGTTGAAC	BamHI	GDPPVAT
GPER	Gene 5’	TAGTAGACGCGTGCCACCATGGATGTGACTTCCCAAGCCC	MluI
	Gene 3’	CTACTAGGATCCCCCACGGCACTGCTGAACCTCACATCCGAC	BamHI	GDPPVAT
GPR161	Gene 5’	TAGTAGACGCGTGCCACCATGAGCCTCAACTCCTCCCTCAGCTG	MluI
	Gene 3’	CTACTAGGATCCCCTCTCTGCTCGGCAGCTAAAACATC	BamHI	GDPPVAT
GPR176	Gene 5’	TAGTAGGATATCGCCACCATGGGACATAACGGGAGC	EcoRV
	Gene 3	CTACTAGGATCCCCGGAATCCACCTTTGGAAAAATGCTCAC	BamHI	GDPPVAT
GPR27	Gene 5’	TAGTAGACGCGTGCCACCATGGCGAACGCGAGCGAGC	MluI
	Gene 3’	CTACTAGGATCCCCTAAACCAATGCCTTTCAGGTCG	BamHI	GDPPVAT
GPR3	Gene 5’	TAGTAGACGCGTGCCACCATGATGTGGGGTGCAGGCAGC	MluI
	Gene 3’	CTACTAGGATCCCCGACATCACTGGGGGAGCGGGATCGG	BamHI	GDPPVAT
GPR35	Gene 5’	TAGTAGACGCGTGCCACCATGCTGAGTGGTTCCCGGGC	MluI
	Gene 3’	CTACTAGGATCCCCGGCGAGGGTCACGCACAGAGAGTC	BamHI	GDPPVAT
	UTR 5’	CTTCATTCAACCTGGGCCCTTG	-
	UTR 3’	CTGGCCCACAGCGCCCACAGCAC	-
GPR50	Gene 3’	TAGTAGACGCGTGCCACCATGGGGCCCACCCTAGCGGTTC	MluI
	Gene 5’	CTACTAGGATCCCCCACAGCCATTTCATCAGGATCATCTTC	BamHI	GDPPVAT
	UTR 5’	CTGAGCCTGCTGGGAGATCTTAA	-
	UTR 3’	ACTGCCTGGCCACCTACGAGAG	-
GPR61	Gene 5’	TAGTAGACGCGTGCCACCATGGAGTCCTCACCCATCCCCC	MluI
	Gene 3’	CTACTAGGATCCCCTGACTCCAGCCGGGGTGAGGCGGC	BamHI	GDPPVAT
	UTR 5’	GGTGCCCCCTACGAAACCAGG	-
	UTR 3’	CCCCATATCCCTCCGAGTGTC	-
GPR78	Gene 5’	TAGTAGACGCGTGCCACCATGGGCCCCGGCGAGGCGCTGC	MluI
	Gene 3’	CTACTAGGATCCCCGTGTGTCTGCTGCAGGCAGGAATCATTC	BamHI	GDPPVAT
GPR83	Gene 3’	TAGTAGACGCGTGCCACCATGGTCCCTCACCTCTTGCTG	MluI
	Gene 5’	CTACTAGGATCCCCACTCATCGTCACAATGGGTTCCACAGATG	BamHI	GDPPVAT
	UTR 5’	GGCTCCTGCAAAATGGTCCCTC	-
	UTR 3’	TCCCACTCCCTCTTCCCAACC	-
HRH1	Gene 5’	TAGTAGACGCGTGCCACCATGAGCCTCCCCAATTCCTCC	MluI
	Gene 3’	CTACTAACCGGTCCGGAGCGAATATGCAGAATTCTCTTG	HindIII	KLAVPRARDPPVAT
HRH2	Gene 5’	TAGTAGACGCGTGCCACCATGGCACCCAATGGCACAGCC	MluI
	Gene 3’	CTACTAGGATCCCCTAATTCCTGGCATGTGGTGGGAATTG	BamHI	GDPPVAT
HTR1D	Gene 5’	TAGTAGACGCGTGCCACCATGTCCCCACTGAACCAGTCAGCAG	MluI
	Gene 3’	CTACTAGGTACCCCGGAGGCCTTCCGGAAAGGGACAATTTTC	KpnI	GVPRARDPPVAT
HTR2B	Gene 5’	TAGTAGACGCGTGCCACCATGGCTCTCTCTTACAGAGTGTCTG	MluI
	Gene 3’	CTACTAGGATCCCCTACATAACTAACTTGCTCTTCAGTTTTG	BamHI	GDPPVAT
	UTR 5’	GCTTAGCTACTAACCATGCTGAC	-
	UTR 3’	CATTCATCATCTTTACTCATCATTATGTTTG	-
HTR2C	Gene 5’	TAGTAGACGCGTGCCACCATGGTGAACCTGAGGAATGCGG	MluI
	Gene 3’	CTACTAGGATCCCCCACACTGCTAATCCTTTCGCTAACC	BamHI	GDPPVAT
HTR6	Gene 5’	TAGTAGACGCGTGCCACCATGGTCCCAGAGCCGGGCCC	MluI
	Gene 3’	CTACTAGGTACCCCGTTCGTGGGGATGCCAAGTGGATG	KpnI	GVPRARDPPVAT
	UTR 5’	CCCTATCACTCCCTTGCCGTCCACC	-
	UTR 3’	CTCCCCATTGGCCAGCCCC	-
HTR7	Gene 5’	TAGTAGACGCGTGCCACCATGATGGACGTTAACAGCAGCGGCCG	MluI
	Gene 3’	CTACTAGGATCCCCTGAATCATGACCTTTTTTTCTACAGTAG	BamHI	GDPPVAT
	UTR 5’	GGCTCCATGGGCAGCGGCACAC	-
	UTR 3’	TTATTTCATCTCCATTGTTCTGCTTTC	-
LGR4	Gene 5’	TAGTAGACGCGTGCCACCATGCCGGGCCCGCTAGGGC	MluI
	Gene 3’	CTACTAGGATCCCCGTCTTTAACTCTTGGTAG	BamHI	GDPPVAT
	Chimera 5’	CAGTACCATATGCTTATCAGTGCTGTGC	-
	Chimera 3’	GCACAGCACTGATAAGCATATGGTACTG	-
LGR5	Gene 5’	TAGTAGACGCGTGCCACCATGGACACCTCCCGGCTCG	MluI
	Gene 3’	CTACTAGGATCCCCGAGACATGGGACAAATGCCACAGAG	BamHI	GDPPVAT
LPAR1	Gene 5’	TAGTAGACGCGTGCCACCATGGCTGCCATCTCTACTTCCATC	MluI
	Gene 3’	CTACTAGGATCCCCAACCACAGAGTGGTCATTGCTGTGAACTC	BamHI	GDPPVAT
LPAR2	Gene 5’	TAGTAGACGCGTGCCACCATGGTCATCATGGGCCAGTGC	MluI
	Gene 3’	CTACTAGGATCCCCAAGGGTGGAGTCCATCAGTGGGTGGC	BamHI	GDPPVAT
LPAR3	Gene 5’	TAGTAGACGCGTGCCACCATGAATGAGTGTCACTATGACAAG	MluI
	Gene 3’	CTACTAGGATCCCCGGAAGTGCTTTTATTGCAGAC	BamHI	GDPPVAT
LTB4R1	Gene 5’	TAGTAGGATATCGCCACCATGAACACTACATCTTCTGCAG	EcoRV
	Gene 3’	CTACTAGGATCCCCGTTCAGTTCGTTTAACTTG	BamHI	GDPPVAT
LTB4R2	Gene 5’	TAGTAGACGCGTGCCACCATGTCGGTCTGCTACCGTCCC	MluI
	Gene 3’	CTACTAGGATCCCCAAGGTCCCATTCCGGACCGTCCTTC	BamHI	GDPPVAT
NPY1R	Gene 5’	TAGTAGACGCGTGCCACCATGAATTCAACATTATTTTCCCAG	MluI
	Gene 3’	CTACTAGGATCCCCGATTTTTTCATTATCATCATTGTTGTTG	BamHI	GDPPVAT
	Chimera 5’	GTATATATATCTTGAAGTAGCAAATAAATATA	-
	Chimera 3’	GCTACTTCAAGATATATATACGCCTAAAAAAG	-
OGR1	Gene 5’	TAGTAGACGCGTGCCACCATGGGGAACATCACTGCAGAC	MluI
	Gene 3’	CTACTAGGATCCCCGGCCAACCTGCCCGTGGGGAACCCGCCC	BamHI	GDPPVAT
OPN1SW	Gene 5’	TAGTAGACGCGTGCCACCATGAGAAAAATGTCGGAGGAAGAG	MluI
	Gene 3’	CTACTAGGTACCCCGTTGGGGCCAACTTGGGTAGACG	KpnI	GVPRARDPPVAT
	UTR 5’	AATGTCGGAGGAAGAGTTTTATCTGTTCAAAAAT	-
	UTR 3’	TTAAAAGTAAAATTTAATTCTAGCTGTTGCAAAC	-
OPN3	Gene 5’	TAGTAGACGCGTGCCACCATGTACTCGGGGAACCGCAG	MluI
	Gene 3’	CTACTAGGATCCCCCAAAGGACGAACTTGGATTACATCAAC	BamHI	GDPPVAT
	UTR 5’	CCGCCGCAAGCTGAGCGCCTC	-
	UTR 3’	CCAATTTAAGGCCCCATCTTTC	-
OPRL1	Gene 5’	TAGTAGACGCGTGCCACCATGGAGCCCCTCTTCCCCG	MluI
	Gene 3’	CTACTAGGATCCCCTGCGGGCCGCGGTACCGTCTCAG	BamHI	GDPPVAT
OR4D1	Gene 5’	TAGTAGACGCGTGCCACCATGGAACCACAGAACACCACAC	MluI
	Gene 3’	CTACTAGGATCCCCCTCCCTGCAAATTACTAGGCAC	BamHI	GDPPVAT
OXER1	Gene 5’	TAGTAGACGCGTGCCACCATGTTGTGTCACCGTGGTGG	MluI
	Gene 3’	CTACTAGGATCCCCGCCCTGGGAGGAGCCTTCCTTTTC	BamHI	GDPPVAT
OXGR1	Gene 5’	TAGTAGACGCGTGCCACCATGAATGAGCCACTAGACTATTTAG	MluI
	Gene 3’	CTACTAGGATCCCCAGGGTTGTTTGAGTAACTAATTTTC	BamHI	GDPPVAT
P2RY1	Gene 5’	TAGTAGACGCGTGCCACCATGACCGAGGTGCTGTGG	MluI
	Gene 3’	CTACTAGGATCCCCCAGGCTTGTATCTCCATTCTGCTTGAACTC	BamHI	GDPPVAT
	UTR 5’	CTCGGAGCCGCCGCCTAAGTCG	-
	UTR 3’	CAACAGAGAGGTGTTTGGAGATT	-
P2RY11	Gene 5’	TAGTAGACGCGTGCCACCATGGCAGCCAACGTCTCGGG	MluI
	Gene 3’	CTACTAGGATCCCCTTGGCTCAGCTCACGGGAC	BamHI	GDPPVAT
	UTR 5’	GACACAGGCTGAGGATCGGCAC	-
	UTR 3’	CCTAGGGTGAGGAGGCAGCTTC	-
P2RY2	Gene 5’	TAGTAGACGCGTGCCACCATGGCAGCAGACCTGGGCC	MluI
	Gene 3’	CTACTAGGATCCCCCAGCCGAATGTCCTTAGTGTTC	BamHI	GDPPVAT
PTAFR	Gene 5’	TAGTAGACGCGTGCCACCATGGAGCCACATGACTCCTC	MluI
	Gene 3’	CTACTAGGATCCCCATTTTTGAGGGAATTGCCAGGGATC	BamHI	GDPPVAT
PTGDR2	Gene 5’	TAGTAGACGCGTGCCACCATGTCGGCCAACGCCACACTG	MluI
	Gene 3’	CTACTAGGATCCCCACTCGAGGTGCTGCTCAGCGCCC	BamHI	GDPPVAT
	UTR 5’	GAATCCTGTGTCCCTCTGTG	-
	UTR 3’	GTGAGTGCCGCCCTACGTGG	-
PTGER2	Gene 5’	TAGTAGACGCGTGCCACCATGGGCAATGCCTCCAATGAC	MluI
	Gene 3’	CTACTAGGATCCCCAAGGTCAGCCTGTTTACTGGCATCTG	BamHI	GDPPVAT
PTGER3	Gene 5’	TAGTAGGATATCGCCACCATGAAGGAGACCCGGGGCTAC	EcoRV
	Gene 3’	CTACTAACCGGTCCATTTCCCCAAAATTCCTCTTG	KpnI	GVPRARDPPVAT
	UTR 5’	GTCTGCCCCCTCCCGCTG	-
	UTR 3’	CTGTATCTGAGAGTTCTGCAAAC	-
PTGER4	Gene 5’	TAGTAGACGCGTGCCACCATGTCCACTCCCGGGGTCAATTC	MluI
	Gene 3’	CTACTAGGATCCCCTATACATTTTTCTGATAAGTTCAG	BamHI	GDPPVAT
PTGFR	Gene 5’	TAGTAGACGCGTGCCACCATGTCCATGAACAATTCCAAACAGC	MluI
	Gene 3’	CTACTAGGTACCCCGGTGCTTGCTGATTTCTCTGCAAC	KpnI	GVPRARDPPVAT
QRFPR	Gene 5’	TAGTAGACGCGTGCCACCATGCAGGCGCTTAACATTAC	MluI
	Gene 3’	CTACTAGGATCCCCATGCCCACTGTCTAAAGGAGAATTC	BamHI	GDPPVAT
S1PR1	Gene 5’	TAGTAGACGCGTGCCACCATGGGGCCCACCAGCGTCC	MluI
	Gene 3’	CTACTAGGATCCCCGGAAGAAGAGTTGACGTTTCC	BamHI	GDPPVAT
S1PR2	Gene 5’	TAGTAGACGCGTGCCACCATGGGCAGCTTGTACTCGGAGTAC	MluI
	Gene 3’	CTACTAGGATCCCCGACCACCGTGTTGCCCTCCAGAAAC	BamHI	GDPPVAT
S1PR3	Gene 5’	TAGTAGACGCGTGCCACCATGGCAACTGCCCTCCCGC	MluI
	Gene 3’	CTACTAGGATCCCCGTTGCAGAAGATCCCATTCTGAAGTGC	BamHI	GDPPVAT
S1PR5	Gene 5’	TAGTAGACGCGTGCCACCATGGAGTCGGGGCTGCTGC	MluI
	Gene 3’	CTACTAGGATCCCCGTCTGCAGCCGGTTCTGATACCAGAG	BamHI	GDPPVAT
SSTR2	Gene 5’	TAGTAGACGCGTGCCACCATGGACATGGCGGATGAGCC	MluI
	Gene 3’	CTACTAGGATCCCCGATACTGGTTTGGAGGTCTCCATTG	BamHI	GDPPVAT
TBXA2R	Gene 5’	TAGTAGACGCGTGCCACCATGTGGCCCAACGGCAGTTCC	MluI
	Gene 3’	CTACTAGGATCCCCATCCTTTCTGGACAGAGCCTTC	BamHI	GDPPVAT
	Chimera 5’	CGAACCGCCGGGCGCGAGAAGGGCCGGGTG	-
	Chimera 3’	GCTGGTGTGGGCGGCCGCGCTGGCGCTGGG	-

## Sheet: Non-R Primers
Oligonucleotide primers and linker sequences for non-Rhodopsin family GPCRs and chimeras
	Gene	Target	Primer sequence (5' - 3')	Restriction	Linker
Frizzled	FZD1	Gene 5’	TAGTAGACGCGTGCCACCATGGCTGAGGAGGAGGCGCC	MluI
		Gene 3’	CTACTAGGATCCCCGACTGTAGTCTCCCCTTGTTGC	BamHI	GDPPVAT
	FZD2	Gene 5’	TAGTAGGATATCGCCACCATGCGGCCCCGCAGCGCCC	EcoRV
		Gene 3’	CTACTAGGTACCCCCACGGTGGTCTCACCGTGTCGGC	KpnI	GVPRARDPPVAT
	FZD3	Gene 5’	TAGTAGACGCGTGCCACCATGGCTATGACTTGGATTGTCTTC	MluI
		Gene 3’	CTACTAGGTACCCCAGCACTGGTTCCATCTTCTTC	KpnI	GVPRARDPPVAT
	FZD4	Gene 5’	TAGTAGACGCGTGCCACCATGGCCTGGCGGGGCGCAGG	MluI
		Gene 3’	CTACTAGGATCCCCTACCACAGT	BamHI	GDPPVAT
	FZD5	Gene 5’	TAGTAGACGCGTGCCACCATGGCTCGGCCTGACCCATC	MluI
		Gene 3’	CTACTAGGATCCCCCACGTGCGACAGGGACACCTGC	BamHI	GDPPVAT
	FZD6	Gene 5’	TAGTAGACGCGTGCCACCATGGAAATGTTTACATTTTTGTTGAC	MluI
		Gene 3’	CTACTAGGTACCCCAGTATCTGAATGACAACCACC	KpnI	GVPRARDPPVAT
	FZD7	Gene 5’	TAGTAGACGCGTGCCACCATGCGGGACCCCGGCGCGGCC	MluI
		Gene 3’	CTACTAGGATCCCCTACCGCAGTCTCCCCCTTGCTG	BamHI	GDPPVAT
	FZD8	Gene 5’	TAGTAGACGCGTGCCACCATGGAGTGGGGTTACCTGTTGGAAG	MluI
		Gene 3’	CTACTAGGATCCCCGACCTGGGACAATGGCATCTG	BamHI	GDPPVAT
	FZD9	Gene 5’	TAGTAGACGCGTGCCACCATGGCCGTGGCGCCTCTGCGG	MluI
		Gene 3’	CTACTAGGATCCCCGCGGTGTGTGGGGTTGGCTCCAAAG	BamHI	GDPPVAT
	FZD10	Gene 5’	TAGTAGACGCGTGCCACCATGCAGCGCCCGGGCCCCCGC	MluI
		Gene 3’	CTACTAGGATCCCCCACGCAGGTGGGCGACTGGGCAGGG	BamHI	GDPPVAT
	SMO	Gene 5’	TAGTAGACGCGTGCCAGGCTGGCCGCTGCCCGCCCAGCG	MluI
		Gene 3’	CTACTAGGTACCCCGAAGTCCGAGTCTGCATCCATGAG	KpnI	GVPRARDPPVAT
Taste2	TASSR3	Gene 5’	TAGTAGACGCGTGCCACCATGATGGGACTCACCGAGGGG	MluI
		Gene 3’	CTACTAAAGCTTAGAGAAAATGGGTCCCTTGGATC	HindIII	KLAVPRARDPPVAT
	TAS2R4	Gene 5’	TAGTAGACGCGTGCCACCATGCTTCGGTTATTCTATTTCTC	MluI
		Gene 3’	CTACTAGGATCCCCTTTTTTGAAACAAAGAATCTTC	BamHI	GDPPVAT
	TAS2R5	Gene 5’	TAGTAGACGCGTGCCACCATGCTGAGCGATGGCCTAGG	MluI
		Gene 3’	CTACTAGGATCCCCTGGGCCCCAGCATCTCC	BamHI	GDPPVAT
	TAS2R10	Gene 5’	TAGTAGACGCGTGCCACCATGCTACGTGTAGTGGAAGGC	MluI
		Gene 3’	CTACTAGGATCCCCTGTGACTCTGAGATTTTTCCTTTTC	BamHI	GDPPVAT
	TAS2R13	Gene 5’	TAGTAGACGCGTGCCACCATGGAAAGTGCCCTGCCGAGTATC	MluI
		Gene 3’	CTACTAGGATCCCCTCGTTTAGCCCATACCTTAGCTG	BamHI	GDPPVAT
	TAS2R14	Gene 5’	TAGTAGACGCGTGCCACCATGGGTGGTGTCATAAAGAGCAT	MluI
		Gene 3’	CTACTAGGTACCCCAGATGATTCTCTAAATTCTTTGTG	KpnI	GVPRARDPPVAT
	TAS2R19	Gene 5’	TAGTAGACGCGTGCCACCATGATGTGTTTTCTGCTCATCATTTC	MluI
		Gene 3’	CTACTAGGATCCCCGCGTGTCATCTGCCACAAAAC	BamHI	GDPPVAT
	TAS2R20	Gene 5’	TAGTAGACGCGTGCCACCATGATGAGTTTTCTACACATTGTTTT	MluI
		Gene 3’	CTACTAGGATCCCCTGGAGTTGACTGGTTCTGTC	BamHI	GDPPVAT
cAMP	CLP	Gene 5’	TAGTAGACGCGTGCCACCATGACCCAGGACGACTACACC	MluI
		Gene 3’	CTACTAGGATCCCCGTACAGCTCGGCGATAAAGCTCAGC	BamHI	GDPPVAT
	CrlC	Gene 5’	TAGTAGACGCGTGCCACCATGGGCATCGAGGAAAGC	MluI
		Gene 3’	CTACTAGGATCCCCCTGCAGCAGCCGCTTGTTCTC	BamHI	GDPPVAT
	CarB	Gene 5’	TAGTAGACGCGTGCCACCATGACCATCATGAGCGACATC	MluI
		Gene 3’	CTACTAGGATCCCCGATCATGTCGTTCTTGTTGTTGATG	BamHI	GDPPVAT
FZD10-TAS2R19	F10-N ,T19-TM	F	GACAAGCGCTTCGCATCAATTCTGGTAGTG	-
chimeras		R	CACTACCAGAATTGATGCGAAGCGCTTGTC	-
	T19-TM, F10-C	F	ATCCTGATTATGGGAACTCTGCAGTCCTGG	-
		R	CCAGGACTGCAGAGTTCCCATAATCAGGAT	-
	T19-N, F10-TM	F	TCTGCTCATCATTTCAGTGGTCTGGCTGGCCA	-
	F10-TM, T19-C	F	ATTTGGACCTCCAAGAGTAGGAAGCTAAAA	-
		R	TTTTAGCTTCCTACTCTTGGAGGTCCAAAT	-
S1P3-LPA1	S3-N, L1-TM1	F	GCCTCCGAGGGCAGCCTTGGAATCACTGTT	-
chimeras		R	AACAGTGATTCCAAGGCTGCCCTCGGAGGC	-
	S3-TM1, L1-IL1	F	CTGATGGTTTTGATTCGCCGCTTCCATTTT	-
		R	AAAATGGAAGCGGCGAATCAAAACCATCAG	-
	S3-IL1, L1-TM2	F	TTTCACAACCGCATGATTTATTACCTAATG	-
		R	CATTAGGTAATAAATCATGCGGTTGTGAAA	-
	S3-TM2, L1-EL1	F	AAGGTCAACATTCTGTTCAACACAGGACCC	-
		R	GGGTCCTGTGTTGAACAGAATGTTGACCTT	-
	S3-EL1, L1-TM3	F	TCTCCCACGGTCTGGTGGCTCCTTCGTCAG	-
		R	CTGACGAAGGAGCCACCAGACCGTGGGAGA	-
	S3-TM3, L1-IL2	F	CTGGCCATCGCCATCATCGAGAGGCACATT	-
		R	AATGTGCCTCTCGATGATGGCGATGGCCAG	-
	S3-IL2, L1-TM4	F	AACAAGAGGCACCGCGTAGTGGTGGTCATT	-
		R	AATGACCACCACTACGCGGTGCCTCTTGTT	-
	S3-TM4, L1-EL2	F	CCCATTCTGGGCTGGAACTGTATCTGTGAT	-
		R	ATCACAGATACAGTTCCAGCCCAGAATGGG	-
	S3-EL2, L1-TM5	F	CTCTACTCCAAGAAGTACTTAGTCTTCTGG	-
		R	CCAGAAGACTAAGTACTTCTTGGAGTAGAG	-
	S3-TM5, L1-IL3	F	CTCTACGCACGCATCTTTGGCTATGTTCGC	-
		R	GCGAACATAGCCAAAGATGCGTGCGTAGAG	-
	S3-IL3, L1-TM6	F	CTGCTGCGGACCGTGCTGAAGACTGTGGTC	-
		R	GACCACAGTCTTCAGCACGGTCCGCAGCAG	-
	S3-TM6, L1-EL3	F	ATCCTCTTCCTCATTCTAGACGTGTGCTGT	-
		R	ACAGCACACGTCTAGAATGAGGAAGAGGAT	-
	S3-EL3, L1-TM7	F	CCCATCCTCTTCAAGGTGCTGGCCTATGAG	-
		R	CTCATAGGCCAGCACCTTGAAGAGGATGGG	-
	S3-TM7, L1-C	F	TACACGCTGGCCAGCTCCTACCGCGACAAA	-
		R	TTTGTCGCGGTAGGAGCTGGCCAGCGTGTA	-
	L1-TM2, S3-EL1	F	TACTTCTATCTCATGATGTCTGGCAAGAAG	-
		R	CTTCTTGCCAGACATCATGAGATAGAAGTA	-
	L1-EL1, S3-TM3	F	CTGACTGTTAGCACATTCCTCAGGGAGGGC	-
		R	GCCCTCCCTGAGGAATGTGCTAACAGTCAG	-
	L1-TM3, S3-IL2	F	TTACTGGCTATTGCAGAGCGGCACTTGACA	-
		R	TGTCAAGTGCCGCTCTGCAATAGCCAGTAA	-
	L1-IL2, S3-TM4	F	ATGAGCAACCGGCGGGTCTTCCTCCTGATC	-
		R	GATCAGGAGGAAGACCCGCCGGTTGCTCAT	-
	L1-TM4, S3-EL2	F	CCCAGTGTGGGCTGGAACTGCCTGCACAAT	-
		R	ATTGTGCAGGCAGTTCCAGCCCACACTGGG	-
